# Supplementary material for: BDNF Val66met Gene Polymorphism in Primary Acute and Subacute Stroke Functional Recovery: A Systematic Review
Source: Biomedicines. 2026 Jul 20;14(7):1637. doi: 10.3390/biomedicines14071637 (PMC13407042; doi:10.3390/biomedicines14071637)
Supplement: Supplementary file 1 [file biomedicines-14-01637-s001.zip]

Archive with 3 entries (3 files):
- Supplementary Table S1_Prisma - BDNF Val66met Gene Polymorphism in Primary Acute and Subacute Stroke Functional Recovery A Systematic Review.pdf
- Supplementary Table S2_GRIPS_BDNF and Stroke_MDPI Biomedicine.pdf
- Supplementary Table S3_Studies excluded after full-text assessment and reasons for exclusion according to PRISMA criteria.pdf
